# Supplementary material for: Machine Learning Model Based on Optimized Radiomics Feature from 18F-FDG-PET/CT and Clinical Characteristics Predicts Prognosis of Multiple Myeloma: A Preliminary Study
Source: J Clin Med. 2023 Mar 15;12(6):2280. doi: 10.3390/jcm12062280 (PMC10059677; doi:10.3390/jcm12062280)
Supplement: Supplementary file 1 [file jcm-12-02280-s001.zip]

Archive with 1 entries (1 files):
- jcm-2136939-supplementary.pdf
